# Supplementary material for: Flow-induced periodic chiral structures in an achiral nematic liquid crystal
Source: Nat Commun. 2024 Jan 8;15:7. doi: 10.1038/s41467-023-43978-6 (PMC10774319; doi:10.1038/s41467-023-43978-6)
Supplement: Supplementary file 5 — Source Data [file 41467_2023_43978_MOESM5_ESM.xlsx]

## Sheet: Fig_1
Fig. 1(c)					Fig. 1(e)
						bottom wall	top wall
L (mm)	d (nm)				L (mm)	I	I
0	37.3275				0	0.869484	0.191833
0.582	36.1114				0.714	0.901237	0.216515
1.8885	34.2236				1.427	0.964511	0.241561
3.195	31.8146				2.141	0.963343	0.26588
4.5015	30.9692				2.855	0.962643	0.289836
5.808	27.9078				3.569	0.931123	0.31343
7.1145	26.684				4.282	0.962643	0.288021
8.421	24.6225				4.996	0.960541	0.288747
9.7275	23.5724				5.71	0.961708	0.264972
11.034	24.2982				6.423	0.963343	0.316152
12.3405	28.5834				7.137	0.997431	0.36225
13.647	34.5363				7.851	1	0.413612
14.9535	43.3615				8.565	0.997431	0.415608
16.26	50.7737				9.278	0.930422	0.445191
17.5665	58.1937				9.992	0.866215	0.472959
18.873	61.618				10.706	0.773523	0.520509
20.1795	63.3629				11.419	0.709549	0.567696
21.486	62.7066				12.133	0.617558	0.589656
22.7925	59.5333				12.847	0.549615	0.636116
24.099	57.6146				13.56	0.549615	0.635935
25.4055	58.4832				14.274	0.572262	0.660617
26.712	54.0127				14.988	0.598878	0.710164
28.0185	50.546				15.702	0.534204	0.788567
29.325	47.7509				16.415	0.469532	0.858984
30.6315	45.8014				17.129	0.416063	0.854447
31.938	44.6779				17.843	0.51179	0.833757
33.2445	40.5008				18.556	0.575531	0.833576
34.551	39.4431				19.27	0.581602	0.888023
35.8575	35.845				19.984	0.549615	0.932668
37.164	34.2661				20.698	0.5244	0.932487
38.4705	33.1504				21.411	0.499651	0.857714
39.777	31.7645				22.125	0.468131	0.857532
41.0835	30.9113				22.839	0.429139	0.876406
42.39	30.1276				23.552	0.429373	0.975499
43.6965	29.8921				24.266	0.429606	1
45.003	28.6992				24.98	0.461827	0.999639
46.3095	29.6489				25.694	0.453654	0.91815
47.616	30.8186				26.407	0.38968	0.824866
48.9225	34.131				27.121	0.33458	0.799639
50.229	37.6479				27.835	0.270839	0.788567
51.5355	46.4422				28.548	0.239086	0.838295
52.842	54.3023				29.262	0.207333	0.845737
54.1485	61.0466				29.976	0.239553	0.888023
55.455	66.2892				30.69	0.29372	0.888023
56.7615	72.7672				31.403	0.347419	0.888023
58.068	72.0337				32.117	0.368668	0.8049
59.3745	71.4855				32.831	0.346952	0.730671
60.681	67.9724				33.544	0.325707	0.681307
61.9875	66.1425				34.258	0.38968	0.697824
63.294	64.6099				34.972	0.442212	0.673141
64.6005	59.7649				35.685	0.505953	0.648459
65.907	57.5605				36.399	0.505719	0.589656
67.2135	53.3024				37.113	0.601446	0.595645
68.52	50.8162				37.827	0.677562	0.595282
69.8265	53.3178				38.54	0.754146	0.585118
71.133	47.8822				39.254	0.722392	0.544828
72.4395	46.1681				39.968	0.696473	0.494738
73.746	46.7279				40.681	0.645576	0.45499
75.0525	43.1646				41.395	0.659119	0.415608
76.359	41.2112				42.109	0.645576	0.415608
77.6655	38.8485				42.823	0.663552	0.415608
78.972	36.0342				43.536	0.666821	0.415608
80.2785	34.5132				44.25	0.698108	0.440472
81.585	32.718				44.964	0.6827	0.402179
82.8915	28.6683				45.677	0.711651	0.352633
84.198	27.6221				46.391	0.726362	0.303084
85.5045	25.3367				47.105	0.773523	0.292196
86.811	24.1901				47.819	0.741536	0.266969
88.1175	23.1516				48.532	0.725658	0.279127
89.424	23.3138				49.246	0.693441	0.278767
90.7305	28.3749				49.96	0.709549	0.303449
92.037	33.3627				50.673	0.806678	0.266424
93.3435	40.5472				51.387	0.886296	0.216697
94.65	45.2956				52.101	0.918513	0.193466
95.9565	50.6425				52.815	0.884195	0.193829
97.263	57.3791				53.528	0.788	0.205443
98.5695	54.4374				54.242	0.723793	0.205625
99.876	55.638				54.956	0.755547	0.202723
101.183	52.9665				55.669	0.819287	0.177678
102.489	53.063				56.383	0.800606	0.138293
103.796	50.1792				57.097	0.736166	0.102723
105.102	48.4304				57.81	0.703712	0.067513
106.409	43.5159				58.524	0.722392	0.052632
107.715	42.6898				59.238	0.760914	0.0622493
109.022	37.4394				59.952	0.748775	0.111614
110.328	35.8335				60.665	0.761381	0.185843
111.635	33.7681				61.379	0.793601	0.225953
112.941	31.9961				62.093	0.849172	0.241561
114.248	29.1084				62.806	0.912912	0.22559
115.554	27.7225				63.52	0.880692	0.216697
116.861	26.5489				64.234	0.837497	0.216697
118.167	25.7073				64.948	0.762782	0.183483
119.474	24.6534				65.661	0.752511	0.208529
120.78	24.939				66.375	0.752978	0.22559
122.087	26.3983				67.089	0.795469	0.216697
123.393	28.039				67.802	0.817886	0.191833
124.7	33.0577				68.516	0.827923	0.199274
126.006	38.0262				69.23	0.79617	0.223957
127.312	45.508				69.944	0.796403	0.266424
128.619	51.7389				70.657	0.76465	0.291288
129.925	59.6066				71.371	0.79687	0.27314
131.232	62.6526				72.085	0.869484	0.248095
132.538	59.5603				72.798	0.917813	0.272777
133.845	64.0733				73.512	0.853375	0.322324
135.151	61.9615				74.226	0.788934	0.390744
136.458	61.7261				74.94	0.717022	0.415608
137.764	57.464				75.653	0.741536	0.459709
139.071	55.2751				76.367	0.709549	0.4902
140.377	52.8275				77.081	0.684334	0.539928
141.684	49.411				77.794	0.658652	0.539928
142.99	46.4306				78.508	0.690172	0.470237
144.297	45.0331				79.222	0.657718	0.445191
145.603	41.9678				79.935	0.593277	0.449547
146.91	40.1573				80.649	0.555219	0.494556
148.216	40.3001				81.363	0.491012	0.560617
149.523	35.9609				82.077	0.453654	0.631397
150.829	33.8916				82.79	0.394584	0.660436
152.136	30.78				83.504	0.458324	0.664247
153.442	28.7455				84.218	0.517628	0.660799
154.749	26.3366				84.931	0.613589	0.682577
156.055	22.3177				85.645	0.549615	0.735754
157.362	18.685				86.359	0.521364	0.788567
158.668	15.6815				87.073	0.396686	0.841018
159.975	12.7475				87.786	0.335514	0.8657
161.281	12.8749				88.5	0.267804	0.865518
162.588	18.3761				89.214	0.299324	0.840473
163.894	28.8536				89.927	0.333412	0.815428
165.201	38.2154				90.641	0.426337	0.788567
166.507	49.465				91.355	0.487743	0.76207
167.814	53.507				92.069	0.423535	0.712523
169.12	58.7033				92.782	0.359328	0.639383
170.427	61.7685				93.496	0.295121	0.589656
171.733	59.0275				94.21	0.294887	0.589656
173.04	58.3018				94.923	0.23068	0.638657
174.346	58.2052				95.637	0.19846	0.688567
175.653	56.9004				96.351	0.166239	0.689111
176.959	54.8968				97.065	0.229512	0.689111
178.266	49.7159				97.778	0.261733	0.664247
179.572	48.9361				98.492	0.357693	0.663703
180.879	47.527				99.206	0.388746	0.688022
182.185	43.1415				99.919	0.452253	0.712886
183.492	42.516				100.633	0.451786	0.738113
184.798	41.5548				101.347	0.483306	0.738839
186.105	39.7287				102.06	0.450852	0.716153
187.411	37.7135				102.774	0.450385	0.691652
188.718	33.9495				103.488	0.419799	0.617424
190.024	32.5868				104.202	0.451553	0.592923
191.331	30.699				104.915	0.419332	0.61452
192.637	29.5524				105.629	0.387112	0.664247
193.944	27.4098				106.343	0.354891	0.637205
195.25	25.0085				107.056	0.386645	0.587296
196.557	23.3408				107.77	0.453654	0.512523
					108.484	0.492646	0.437749
					109.198	0.553351	0.384936
					109.911	0.553584	0.384573
					110.625	0.545412	0.409074
					111.339	0.485641	0.412159
					112.052	0.517628	0.390744
					112.766	0.559422	0.344828
					113.48	0.65585	0.320146
					114.194	0.661684	0.324502
					114.907	0.662388	0.324865
					115.621	0.689238	0.304899
					116.335	0.683634	0.275863
					117.048	0.677562	0.201634
					117.762	0.639037	0.147187
					118.476	0.57483	0.102904
					119.19	0.574597	0.142105
					119.903	0.549615	0.166969
					120.617	0.557087	0.186024
					121.331	0.565026	0.117241
					122.044	0.629467	0.0736843
					122.758	0.717722	0.0490018
					123.472	0.685969	0.067513
					124.185	0.662852	0.0426491
					124.899	0.576231	0.0177852
					125.613	0.631799	0
					126.327	0.686903	0.0177852
					127.04	0.741536	0.0849352
					127.754	0.741536	0.134482
					128.468	0.71959	0.14991
					129.181	0.719824	0.158075
					129.895	0.752044	0.133574
					130.609	0.784264	0.150454
					131.323	0.80551	0.150636
					132.036	0.826289	0.150817
					132.75	0.814617	0.117241
					133.464	0.782163	0.067513
					134.177	0.749709	0.0426491
					134.891	0.741536	0.0272235
					135.605	0.741536	0.0618863
					136.319	0.760914	0.127042
					137.032	0.773523	0.216697
					137.746	0.773523	0.316152
					138.46	0.754846	0.36588
					139.173	0.691106	0.390744
					139.887	0.627365	0.36588
					140.601	0.613589	0.35499
					141.315	0.613589	0.30508
					142.028	0.581602	0.280035
					142.742	0.502917	0.279854
					143.456	0.43871	0.304536
					144.169	0.43848	0.304357
					144.883	0.502217	0.304173
					145.597	0.53397	0.291288
					146.31	0.565723	0.291107
					147.024	0.565493	0.316515
					147.738	0.533273	0.317241
					148.452	0.517628	0.354808
					149.165	0.502453	0.392015
					149.879	0.43871	0.403992
					150.593	0.357693	0.429037
					151.306	0.325707	0.515064
					152.02	0.361196	0.61452
					152.734	0.425637	0.700002
					153.448	0.490078	0.738839
					154.161	0.490545	0.738839
					154.875	0.453654	0.703629
					155.589	0.37077	0.738839
					156.302	0.255428	0.763703
					157.016	0.159	0.813431
					157.73	0.202896	0.803811
					158.444	0.234182	0.763703
					159.157	0.221573	0.748096
					159.871	0.14546	0.747915
					160.585	0.101798	0.763703
					161.298	0.0905901	0.763703
					162.012	0.0807861	0.780036
					162.726	0.101798	0.763703
					163.44	0.0912906	0.730308
					164.153	0.102966	0.697098
					164.867	0.125613	0.679854
					165.581	0.116743	0.696735
					166.294	0.169041	0.679128
					167.008	0.179082	0.678765
					167.722	0.211536	0.660617
					168.435	0.212003	0.678039
					169.149	0.244457	0.720691
					169.863	0.212934	0.72051
					170.577	0.157599	0.6706
					171.29	0.0537028	0.61452
					172.004	0.0532358	0.60853
					172.718	0.0527688	0.652631
					173.431	0.0450631	0.683485
					174.145	0.0378245	0.694557
					174.859	0.0310529	0.630308
					175.573	0.0698114	0.6049
					176.286	0.0441291	0.574593
					177	0.0378245	0.623958
					177.714	0	0.648459
					178.427	0.0210122	0.67296
					179.141	0.0537028	0.639383
					179.855	0.0544001	0.589656
					180.569	0.0280173	0.56098
					181.282	0.00116752	0.561162
					181.996	0.00583761	0.557894
					182.71	0.0740145	0.558257
					183.423	0.0777506	0.561706
					184.137	0.105534	0.611615
					184.851	0.108803	0.636661
					185.565	0.140323	0.659165
					186.278	0.113941	0.637024
					186.992	0.0810196	0.637205
					187.706	0.077517	0.564792
					188.419	0.108803	0.4902
					189.133	0.204064	0.438838
					189.847	0.327575	0.415608
					190.56	0.421667	0.416879
					191.274	0.517628	0.415608
					191.988	0.550782	0.390744
					192.702	0.581602	0.341742
					193.415	0.580901	0.316152
					194.129	0.580668	0.266424
					194.843	0.645109	0.216515
					195.556	0.645576	0.191833

## Sheet: Fig_2
Fig. 2(c)												Fig. 2(c)				Fig. 2(f)
(i)			(ii)			(iii)			(iv)								biaxial splay	double splay
j (°)	PDF		j (°)	PDF		j (°)	PDF		j (°)	PDF		q (°)	p			q (°)	bar_k* (d q / d t)	bar_k* (d q / d t)
0	0		0	0		0	0		0	0		0	1.53058e-07			0	-1.41795	0.58205
0.72	0		0.72	0		0.72	0		0.72	0		4.72216	1.50608e-06			0.572958	-1.41775	0.58185
1.44	0		1.44	0		1.44	0		1.44	0		6.68537	2.13018e-06			1.14592	-1.41715	0.58125
2.16	0		2.16	0		2.16	0		2.16	0		8.19678	2.46705e-06			1.71887	-1.41615	0.580251
2.88	0		2.88	0		2.88	0		2.88	0		9.47518	3.48867e-06			2.29183	-1.41475	0.578852
3.6	0		3.6	0		3.6	0		3.6	0		10.6052	4.80747e-06			2.86479	-1.41295	0.577054
4.32	0		4.32	0		4.32	0		4.32	0		11.6303	3.26509e-06			3.43775	-1.41076	0.574859
5.04	0		5.04	0		5.04	0		5.04	0		12.5761	1.78522e-06			4.0107	-1.40817	0.572266
5.76	0		5.76	0		5.76	0		5.76	0		13.4594	2.13105e-06			4.58366	-1.40518	0.569277
6.48	0		6.48	0		6.48	0		6.48	0		14.2919	1.16428e-06			5.15662	-1.40179	0.565894
7.2	0		7.2	1.98667e-06		7.2	0		7.2	0		15.082	2.17834e-06			5.72958	-1.39802	0.562117
7.92	0		7.92	9.93335e-06		7.92	0		7.92	0		15.8361	1.99925e-06			6.30254	-1.39385	0.557947
8.64	0		8.64	3.17867e-05		8.64	0		8.64	0		16.5591	1.8883e-06			6.87549	-1.38929	0.553388
9.36	0		9.36	3.37734e-05		9.36	0		9.36	0		17.255	1.5644e-06			7.44845	-1.38434	0.54844
10.08	0		10.08	4.76801e-05		10.08	0		10.08	0		17.927	2.52433e-06			8.02141	-1.37901	0.543105
10.8	0		10.8	3.97334e-05		10.8	0		10.8	0		18.5778	2.28854e-06			8.59437	-1.37329	0.537386
11.52	0		11.52	4.56934e-05		11.52	0		11.52	0		19.2094	1.49718e-06			9.16732	-1.36719	0.531285
12.24	0		12.24	4.96667e-05		12.24	0		12.24	0		19.8238	2.08496e-06			9.74028	-1.3607	0.524805
12.96	0		12.96	5.56268e-05		12.96	0		12.96	0		20.4226	3.14758e-06			10.3132	-1.35385	0.517947
13.68	0		13.68	5.36401e-05		13.68	0		13.68	0		21.0071	3.33459e-06			10.8862	-1.34661	0.510715
14.4	0		14.4	5.96001e-05		14.4	0		14.4	0		21.5785	2.23171e-06			11.4592	-1.33901	0.503111
15.12	0		15.12	6.15868e-05		15.12	0		15.12	0		22.1379	3.23563e-06			12.0321	-1.33104	0.495139
15.84	0		15.84	5.96001e-05		15.84	0		15.84	0		22.6862	3.2975e-06			12.6051	-1.3227	0.486802
16.56	0		16.56	5.36401e-05		16.56	0		16.56	0		23.2242	4.10315e-06			13.178	-1.314	0.478102
17.28	0		17.28	6.35734e-05		17.28	0		17.28	0		23.7526	5.81751e-06			13.751	-1.30494	0.469045
18	0		18	9.33735e-05		18	0		18	0		24.2722	4.36976e-06			14.3239	-1.29553	0.459633
18.72	0		18.72	0.0001788		18.72	0		18.72	0		24.7834	4.95923e-06			14.8969	-1.28577	0.449869
19.44	0		19.44	0.000200654		19.44	0		19.44	0		25.2869	5.03201e-06			15.4699	-1.27566	0.439759
20.16	0		20.16	0.000212574		20.16	0		20.16	0		25.7831	4.6995e-06			16.0428	-1.26521	0.429305
20.88	0		20.88	0.000192707		20.88	0		20.88	0		26.2724	4.89811e-06			16.6158	-1.25441	0.418513
21.6	0		21.6	0.000206614		21.6	0		21.6	0		26.7554	6.06258e-06			17.1887	-1.24329	0.407386
22.32	0		22.32	0.000222507		22.32	0		22.32	0		27.2322	5.71766e-06			17.7617	-1.23183	0.395928
23.04	0		23.04	0.000234427		23.04	0		23.04	0		27.7034	4.93739e-06			18.3346	-1.22005	0.384146
23.76	0		23.76	0.00025032		23.76	0		23.76	0		28.1692	6.56086e-06			18.9076	-1.20794	0.372042
24.48	0		24.48	0.000276147		24.48	0		24.48	0		28.6298	6.48603e-06			19.4806	-1.19552	0.359623
25.2	0		25.2	0.000240387		25.2	0		25.2	0		29.0857	8.88099e-06			20.0535	-1.18279	0.346892
25.92	0		25.92	0.000296014		25.92	0		25.92	0		29.537	8.67281e-06			20.6265	-1.16976	0.333856
26.64	0		26.64	0.000341707		26.64	0		26.64	0		29.984	8.90134e-06			21.1994	-1.15642	0.320519
27.36	0		27.36	0.000401307		27.36	0		27.36	0		30.4269	1.01774e-05			21.7724	-1.14279	0.306886
28.08	0		28.08	0.000437067		28.08	0		28.08	0		30.8659	9.81075e-06			22.3454	-1.12886	0.292964
28.8	0		28.8	0.000470841		28.8	0		28.8	0		31.3012	1.18683e-05			22.9183	-1.11466	0.278757
29.52	0		29.52	0.000540374		29.52	0		29.52	0		31.7331	1.51803e-05			23.4913	-1.10017	0.264271
30.24	0		30.24	0.000540374		30.24	0		30.24	0		32.1616	1.28213e-05			24.0642	-1.08541	0.249513
30.96	0		30.96	0.000673481		30.96	0		30.96	0		32.5869	1.72681e-05			24.6372	-1.07039	0.234487
31.68	0		31.68	0.000778775		31.68	0		31.68	0		33.0093	1.56624e-05			25.2101	-1.0551	0.219201
32.4	0		32.4	0.00117412		32.4	0		32.4	0		33.4288	1.95472e-05			25.7831	-1.03956	0.20366
33.12	0		33.12	0.00107082		33.12	0		33.12	0		33.8456	2.12544e-05			26.3561	-1.02377	0.18787
33.84	0		33.84	0.00101916		33.84	0		33.84	0		34.2598	2.28161e-05			26.929	-1.00774	0.171838
34.56	0		34.56	0.000985388		34.56	0		34.56	0		34.6717	2.79188e-05			27.502	-0.99147	0.15557
35.28	0		35.28	0.000963535		35.28	0		35.28	0		35.0812	3.64575e-05			28.0749	-0.974973	0.139073
36	0		36	0.000925788		36	0		36	0		35.4885	3.98872e-05			28.6479	-0.958252	0.122352
36.72	0		36.72	0.000991348		36.72	0		36.72	0		35.8937	5.21388e-05			29.2208	-0.941316	0.105416
37.44	0		37.44	0.000993335		37.44	0		37.44	0		36.297	6.43297e-05			29.7938	-0.92417	0.0882703
38.16	0		38.16	0.00105492		38.16	0		38.16	0		36.6984	8.48351e-05			30.3668	-0.906822	0.0709221
38.88	0		38.88	0.00102115		38.88	0		38.88	0		37.098	9.37739e-05			30.9397	-0.889278	0.0533784
39.6	0		39.6	0.0010887		39.6	0		39.6	0		37.496	0.000128122			31.5127	-0.871546	0.0356461
40.32	0		40.32	0.00115028		40.32	0		40.32	0		37.8924	0.000191152			32.0856	-0.853632	0.0177324
41.04	0		41.04	0.00127544		41.04	0		41.04	0		38.2874	0.000259271			32.6586	-0.835545	-0.000355496
41.76	0		41.76	0.001341		41.76	0		41.76	0		38.681	0.000422602			33.2316	-0.81729	-0.0186105
42.48	0		42.48	0.0014304		42.48	0		42.48	0		39.0732	0.000680979			33.8045	-0.798875	-0.0370252
43.2	0		43.2	0.00159728		43.2	0		43.2	0		39.4643	0.00156524			34.3775	-0.780308	-0.0555922
43.92	0		43.92	0.00195488		43.92	0		43.92	0		39.8542	0.00505811			34.9504	-0.761596	-0.0743043
44.64	0		44.64	0.00243963		44.64	0		44.64	0		40.2431	0.0153428			35.5234	-0.742746	-0.0931537
45.36	0		45.36	0.00321841		45.36	0		45.36	0		40.631	0.0239943			36.0963	-0.723767	-0.112133
46.08	0		46.08	0.00387599		46.08	0		46.08	0		41.0181	0.0172186			36.6693	-0.704665	-0.131235
46.8	0		46.8	0.00471238		46.8	0		46.8	0		41.4043	0.0098561			37.2423	-0.685449	-0.150451
47.52	0		47.52	0.00555076		47.52	0		47.52	0		41.7897	0.0117052			37.8152	-0.666125	-0.169775
48.24	0		48.24	0.00636529		48.24	0		48.24	0		42.1745	0.0204645			38.3882	-0.646703	-0.189197
48.96	0		48.96	0.00672885		48.96	0		48.96	0		42.5587	0.0365448			38.9611	-0.627189	-0.208711
49.68	0		49.68	0.00696526		49.68	0		49.68	0		42.9424	0.0534111			39.5341	-0.607591	-0.228309
50.4	0		50.4	0.00705466		50.4	0		50.4	0		43.3257	0.0620959			40.107	-0.587917	-0.247983
51.12	0		51.12	0.00737849		51.12	0		51.12	0		43.7085	0.0654543			40.68	-0.568175	-0.267725
51.84	0		51.84	0.00819303		51.84	4.98736e-06		51.84	0		44.091	0.0730036			41.253	-0.548374	-0.287526
52.56	0		52.56	0.00951019		52.56	1.24684e-05		52.56	0		44.4733	0.0806282			41.8259	-0.52852	-0.30738
53.28	0		53.28	0.0100327		53.28	1.24684e-05		53.28	0		44.8554	0.0788015			42.3989	-0.508622	-0.327278
54	0		54	0.0107817		54	9.97471e-06		54	0		45.2374	0.0725068			42.9718	-0.488687	-0.347213
54.72	0		54.72	0.01192		54.72	1.62089e-05		54.72	0		45.6194	0.074647			43.5448	-0.468724	-0.367176
55.44	0		55.44	0.0133266		55.44	1.37152e-05		55.44	0		46.0013	0.0905555			44.1178	-0.448741	-0.387159
56.16	0		56.16	0.0152835		56.16	1.37152e-05		56.16	0		46.3834	0.116289			44.6907	-0.428746	-0.407154
56.88	0		56.88	0.0199442		56.88	1.12216e-05		56.88	0		46.7656	0.154358			45.2637	-0.408746	-0.427154
57.6	0		57.6	0.0230493		57.6	1.74557e-05		57.6	0		47.1481	0.168396			45.8366	-0.38875	-0.44715
58.32	0		58.32	0.0301457		58.32	1.24684e-05		58.32	0		47.5309	0.146236			46.4096	-0.368766	-0.467134
59.04	0		59.04	0.028318		59.04	9.97471e-06		59.04	0		47.914	0.13587			46.9825	-0.348802	-0.487098
59.76	0		59.76	0.0250539		59.76	1.74557e-05		59.76	0		48.2976	0.126259			47.5555	-0.328865	-0.507035
60.48	0		60.48	0.0287551		60.48	1.24684e-05		60.48	0		48.6817	0.107703			48.1285	-0.308963	-0.526937
61.2	0		61.2	0.0196283		61.2	1.74557e-05		61.2	0		49.0663	0.101515			48.7014	-0.289106	-0.546794
61.92	0		61.92	0.0202044		61.92	2.74305e-05		61.92	0		49.4516	0.102102			49.2744	-0.269299	-0.566601
62.64	0		62.64	0.0220163		62.64	9.10192e-05		62.64	0		49.8377	0.0936303			49.8473	-0.249553	-0.586347
63.36	0		63.36	0.0462298		63.36	0.0011047		63.36	0		50.2245	0.0765065			50.4203	-0.229873	-0.606027
64.08	0		64.08	0.123201		64.08	0.0114497		64.08	0		50.6123	0.0575968			50.9932	-0.210269	-0.625631
64.8	0		64.8	0.191253		64.8	0.0719526		64.8	0		51.0009	0.0456211			51.5662	-0.190748	-0.645152
65.52	0		65.52	0.178667		65.52	0.125509		65.52	0		51.3907	0.0412288			52.1392	-0.171318	-0.664582
66.24	0		66.24	0.227593		66.24	0.112371		66.24	0		51.7815	0.0341451			52.7121	-0.151986	-0.683914
66.96	0		66.96	0.113753		66.96	0.131376		66.96	0		52.1736	0.0274316			53.2851	-0.132761	-0.703139
67.68	0		67.68	0.0348124		67.68	0.183916		67.68	0		52.5669	0.0264219			53.858	-0.11365	-0.72225
68.4	0		68.4	0.0264287		68.4	0.18231		68.4	0		52.9616	0.0299689			54.431	-0.0946604	-0.74124
69.12	0		69.12	0.0167019		69.12	0.142869		69.12	0		53.3578	0.037995			55.0039	-0.0758003	-0.7601
69.84	0		69.84	0.0112525		69.84	0.106302		69.84	0		53.7556	0.044654			55.5769	-0.0570771	-0.778823
70.56	0		70.56	0.00844931		70.56	0.0944605		70.56	0		54.155	0.0444313			56.1499	-0.0384982	-0.797402
71.28	0		71.28	0.00726724		71.28	0.0889881		71.28	0		54.5562	0.0388122			56.7228	-0.0200711	-0.815829
72	0		72	0.00595206		72	0.0640863		72	0		54.9592	0.0269297			57.2958	-0.00180316	-0.834097
72.72	0		72.72	0.00486535		72.72	0.0408228		72.72	0		55.3642	0.0102557			57.8687	0.0162983	-0.852198
73.44	0		73.44	0.00415413		73.44	0.0155406		73.44	0		55.7713	0.0017462			58.4417	0.0342262	-0.870126
74.16	0		74.16	0.00404685		74.16	0.00637758		74.16	0		56.1807	0.000139505			59.0147	0.0519731	-0.887873
74.88	0		74.88	0.00281511		74.88	0.00382281		74.88	0		56.5923	1.25349e-05			59.5876	0.0695321	-0.905432
75.6	0		75.6	0.00153371		75.6	0.0019326		75.6	0		57.0064	4.25744e-06			60.1606	0.0868961	-0.922796
76.32	0		76.32	0.0010887		76.32	0.00106605		76.32	0		57.4231	2.03652e-06			60.7335	0.104058	-0.939958
77.04	0		77.04	0.000590041		77.04	0.000371558		77.04	0		57.8425	7.77933e-07			61.3065	0.121011	-0.956911
77.76	0		77.76	0.00021456		77.76	0.000245627		77.76	0		58.2648	4.63427e-07			61.8794	0.137749	-0.973649
78.48	0		78.48	7.15201e-05		78.48	0.000205728		78.48	0		58.6902	1.83986e-06			62.4524	0.154265	-0.990165
79.2	0		79.2	1.98667e-06		79.2	0.000199494		79.2	0		59.1187	1.36911e-06			63.0254	0.170551	-1.00645
79.92	0		79.92	0		79.92	0.000135905		79.92	0		59.5507	4.5264e-07			63.5983	0.186602	-1.0225
80.64	0		80.64	0		80.64	0.000139646		80.64	0		59.9861	7.47951e-07			64.1713	0.202412	-1.03831
81.36	0		81.36	0		81.36	0.000105981		81.36	0		60.4254	1.48253e-07			64.7442	0.217973	-1.05387
82.08	0		82.08	0		82.08	0.00011845		82.08	0		60.8686	1.17493e-06			65.3172	0.23328	-1.06918
82.8	0		82.8	0		82.8	0.000102241		82.8	0		61.316	0			65.8901	0.248326	-1.08423
83.52	0		83.52	0		83.52	7.35635e-05		83.52	0		61.7678	2.87883e-07			66.4631	0.263106	-1.09901
84.24	0		84.24	0		84.24	8.35382e-05		84.24	0		62.2242	5.69598e-07			67.0361	0.277613	-1.11351
84.96	0		84.96	0		84.96	7.48103e-05		84.96	0		62.6857	2.81604e-07			67.609	0.291843	-1.12774
85.68	0		85.68	0		85.68	5.98483e-05		85.68	0		63.1523	1.39148e-07			68.182	0.305788	-1.14169
86.4	0		86.4	0		86.4	6.35888e-05		86.4	0		63.6245	2.74867e-07			68.7549	0.319444	-1.15534
87.12	0		87.12	0		87.12	5.23672e-05		87.12	0		64.1026	2.71316e-07			69.3279	0.332805	-1.1687
87.84	0		87.84	0		87.84	6.10951e-05		87.84	0		64.587	2.67637e-07			69.9009	0.345865	-1.18177
88.56	0		88.56	0		88.56	5.86014e-05		88.56	0		65.078	2.63825e-07			70.4738	0.35862	-1.19452
89.28	0		89.28	0		89.28	5.23672e-05		89.28	0		65.5761	1.29936e-07			71.0468	0.371065	-1.20696
90	0		90	0		90	6.9823e-05		90	0		66.0817	1.27887e-07			71.6197	0.383194	-1.21909
90.72	0		90.72	0		90.72	5.11204e-05		90.72	0		66.5955	1.25761e-07			72.1927	0.395002	-1.2309
91.44	0		91.44	0		91.44	4.98736e-06		91.44	0		67.118	1.23555e-07			72.7656	0.406485	-1.24239
92.16	0		92.16	0		92.16	0		92.16	0		67.6498	0			73.3386	0.417639	-1.25354
92.88	0		92.88	0		92.88	0		92.88	0		68.1916	0			73.9116	0.428458	-1.26436
93.6	0		93.6	0		93.6	0		93.6	0		68.7443	1.16405e-07			74.4845	0.438939	-1.27484
94.32	0		94.32	0		94.32	0		94.32	0		69.3088	1.13826e-07			75.0575	0.449077	-1.28498
95.04	0		95.04	0		95.04	0		95.04	0		69.886	1.11138e-07			75.6304	0.458868	-1.29477
95.76	0		95.76	0		95.76	0		95.76	1.08363e-05		70.4772	0			76.2034	0.468308	-1.30421
96.48	0		96.48	0		96.48	0		96.48	1.51708e-05		71.0837	1.05401e-07			76.7763	0.477394	-1.31329
97.2	1.13217e-06		97.2	0		97.2	0		97.2	2.27562e-05		71.7071	0			77.3493	0.486122	-1.32202
97.92	1.13217e-06		97.92	0		97.92	0		97.92	3.46761e-05		72.3492	0			77.9223	0.494488	-1.33039
98.64	0		98.64	0		98.64	0		98.64	3.57597e-05		73.0122	0			78.4952	0.50249	-1.33839
99.36	2.26433e-06		99.36	0		99.36	0		99.36	4.44288e-05		73.6985	9.21595e-08			79.0682	0.510123	-1.34602
100.08	2.26433e-06		100.08	0		100.08	0		100.08	4.00943e-05		74.4115	0			79.6411	0.517385	-1.35328
100.8	2.26433e-06		100.8	0		100.8	0		100.8	4.98469e-05		75.1549	0			80.2141	0.524272	-1.36017
101.52	2.26433e-06		101.52	0		101.52	0		101.52	6.82686e-05		75.9336	0			80.787	0.530783	-1.36668
102.24	0		102.24	0		102.24	0		102.24	0.000140872		76.754	0			81.36	0.536915	-1.37281
102.96	1.13217e-06		102.96	0		102.96	0		102.96	0.000240566		77.6242	0			81.933	0.542664	-1.37856
103.68	1.13217e-06		103.68	0		103.68	0		103.68	0.000394441		78.5558	0			82.5059	0.548029	-1.38393
104.4	2.26433e-06		104.4	0		104.4	0		104.4	0.000580825		79.5652	0			83.0789	0.553008	-1.38891
105.12	4.52866e-06		105.12	0		105.12	0		105.12	0.000773711		80.6778	0			83.6518	0.557599	-1.3935
105.84	1.13217e-06		105.84	0		105.84	0		105.84	0.000953593		81.9362	0			84.2248	0.561799	-1.3977
106.56	3.3965e-06		106.56	0		106.56	0		106.56	0.00121583		83.4236	0			84.7978	0.565607	-1.40151
107.28	2.49076e-05		107.28	0		107.28	0		107.28	0.00177282		85.3551	0			85.3707	0.569022	-1.40492
108	0.000194733		108	0		108	0		108	0.00484057		90	0			85.9437	0.572042	-1.40794
108.72	0.000934037		108.72	0		108.72	0		108.72	0.00654295						86.5166	0.574667	-1.41057
109.44	0.00327083		109.44	0		109.44	0		109.44	0.00790615						87.0896	0.576894	-1.41279
110.16	0.0145472		110.16	0		110.16	0		110.16	0.01301						87.6625	0.578723	-1.41462
110.88	0.0679888		110.88	0		110.88	0		110.88	0.0277582						88.2355	0.580154	-1.41605
111.6	0.135987		111.6	0		111.6	0		111.6	0.0424566						88.8085	0.581185	-1.41709
112.32	0.16808		112.32	0		112.32	0		112.32	0.0765724						89.3814	0.581817	-1.41772
113.04	0.176758		113.04	0		113.04	0		113.04	0.0935551						89.9544	0.582049	-1.41795
113.76	0.134345		113.76	0		113.76	0		113.76	0.135618
114.48	0.111927		114.48	0		114.48	0		114.48	0.123777
115.2	0.093107		115.2	0		115.2	0		115.2	0.131744
115.92	0.0728628		115.92	0		115.92	0		115.92	0.233357
116.64	0.0588715		116.64	0		116.64	0		116.64	0.277501
117.36	0.0595938		117.36	0		117.36	0		117.36	0.131201
118.08	0.0551874		118.08	0		118.08	0		118.08	0.0582461
118.8	0.048048		118.8	0		118.8	0		118.8	0.0131184
119.52	0.0410931		119.52	0		119.52	0		119.52	0.00395741
120.24	0.0424166		120.24	0		120.24	0		120.24	0.00105979
120.96	0.0417837		120.96	0		120.96	0		120.96	0.000115948
121.68	0.0280336		121.68	0		121.68	0		121.68	7.26031e-05
122.4	0.0151416		122.4	0		122.4	0		122.4	6.50177e-05
123.12	0.00577518		123.12	0		123.12	0		123.12	1.62544e-05
123.84	0.00302968		123.84	0		123.84	0		123.84	1.08363e-06
124.56	0.00245906		124.56	0		124.56	0		124.56	0
125.28	0.00166089		125.28	0		125.28	0		125.28	0
126	0.000984984		126	0		126	0		126	0
126.72	0.00058533		126.72	0		126.72	0		126.72	0
127.44	0.000432487		127.44	0		127.44	0		127.44	0
128.16	0.000361161		128.16	0		128.16	0		128.16	0
128.88	0.000361161		128.88	0		128.88	0		128.88	0
129.6	0.000302288		129.6	0		129.6	0		129.6	0
130.32	0.000268323		130.32	0		130.32	0		130.32	0
131.04	0.000228697		131.04	0		131.04	0		131.04	0
131.76	0.00021964		131.76	0		131.76	0		131.76	0
132.48	0.000211715		132.48	0		132.48	0		132.48	0
133.2	0.000176618		133.2	0		133.2	0		133.2	0
133.92	0.000172089		133.92	0		133.92	0		133.92	0
134.64	0.000141521		134.64	0		134.64	0		134.64	0
135.36	0.000150578		135.36	0		135.36	0		135.36	0
136.08	0.000131331		136.08	0		136.08	0		136.08	0
136.8	0.00012001		136.8	0		136.8	0		136.8	0
137.52	0.000103027		137.52	0		137.52	0		137.52	0
138.24	0.000106424		138.24	0		138.24	0		138.24	0
138.96	9.96306e-05		138.96	0		138.96	0		138.96	0
139.68	9.39698e-05		139.68	0		139.68	0		139.68	0
140.4	8.03838e-05		140.4	0		140.4	0		140.4	0
141.12	7.58551e-05		141.12	0		141.12	0		141.12	0
141.84	6.56656e-05		141.84	0		141.84	0		141.84	0
142.56	6.34013e-05		142.56	0		142.56	0		142.56	0
143.28	5.66083e-05		143.28	0		143.28	0		143.28	0
144	3.62293e-05		144	0		144	0		144	0
144.72	5.66083e-05		144.72	0		144.72	0		144.72	0
145.44	3.17006e-05		145.44	0		145.44	0		145.44	0
146.16	2.0379e-05		146.16	0		146.16	0		146.16	0
146.88	4.52866e-06		146.88	0		146.88	0		146.88	0
147.6	0		147.6	0		147.6	0		147.6	0
148.32	0		148.32	0		148.32	0		148.32	0
149.04	0		149.04	0		149.04	0		149.04	0
149.76	0		149.76	0		149.76	0		149.76	0
150.48	0		150.48	0		150.48	0		150.48	0
151.2	0		151.2	0		151.2	0		151.2	0
151.92	0		151.92	0		151.92	0		151.92	0
152.64	0		152.64	0		152.64	0		152.64	0
153.36	0		153.36	0		153.36	0		153.36	0
154.08	0		154.08	0		154.08	0		154.08	0
154.8	0		154.8	0		154.8	0		154.8	0
155.52	0		155.52	0		155.52	0		155.52	0
156.24	0		156.24	0		156.24	0		156.24	0
156.96	0		156.96	0		156.96	0		156.96	0
157.68	0		157.68	0		157.68	0		157.68	0
158.4	0		158.4	0		158.4	0		158.4	0
159.12	0		159.12	0		159.12	0		159.12	0
159.84	0		159.84	0		159.84	0		159.84	0
160.56	0		160.56	0		160.56	0		160.56	0
161.28	0		161.28	0		161.28	0		161.28	0
162	0		162	0		162	0		162	0
162.72	0		162.72	0		162.72	0		162.72	0
163.44	0		163.44	0		163.44	0		163.44	0
164.16	0		164.16	0		164.16	0		164.16	0
164.88	0		164.88	0		164.88	0		164.88	0
165.6	0		165.6	0		165.6	0		165.6	0
166.32	0		166.32	0		166.32	0		166.32	0
167.04	0		167.04	0		167.04	0		167.04	0
167.76	0		167.76	0		167.76	0		167.76	0
168.48	0		168.48	0		168.48	0		168.48	0
169.2	0		169.2	0		169.2	0		169.2	0
169.92	0		169.92	0		169.92	0		169.92	0
170.64	0		170.64	0		170.64	0		170.64	0
171.36	0		171.36	0		171.36	0		171.36	0
172.08	0		172.08	0		172.08	0		172.08	0
172.8	0		172.8	0		172.8	0		172.8	0
173.52	0		173.52	0		173.52	0		173.52	0
174.24	0		174.24	0		174.24	0		174.24	0
174.96	0		174.96	0		174.96	0		174.96	0
175.68	0		175.68	0		175.68	0		175.68	0
176.4	0		176.4	0		176.4	0		176.4	0
177.12	0		177.12	0		177.12	0		177.12	0
177.84	0		177.84	0		177.84	0		177.84	0
178.56	0		178.56	0		178.56	0		178.56	0
179.28	0

## Sheet: Fig_3
Fig. 3(a)										Fig. 3(b)
b = 8 mm			b =15 mm			b = 26 mm				b = 8 mm			b =15 mm			b = 26 mm
V (mm/s)	p (mm)		V (mm/s)	p (mm)		V (mm/s)	p (mm)			Er	p / pc		Er	p / pc		Er	p / pc
19.1953	59.5437		18.4078	89.3572		6.19792	180.469			0.660319	2.52592		1.1873	2.71091		0.692927	2.41306
20.9016	53.2095		17.6859	89.6875		7.29167	182.109			0.719014	2.3554		1.14074	2.66705		0.815208	2.64113
22.8353	55.2563		16.2334	87.8719		5.80271	196.875			0.785535	2.55665		1.04706	2.50346		0.648743	2.54712
20.3755	60.6331		15.3125	89.6875		8.99646	166.25			0.700916	2.65002		0.987656	2.48165		1.0058	2.67819
20.9891	52.0078		15.4962	98.4375		8.26729	160.427			0.722024	2.30702		0.999508	2.74005		0.924283	2.47744
22.5823	54.9281		14.2188	101.719		8.87469	159.688			0.776831	2.52734		0.917109	2.71217		0.99219	2.555
22.6406	52.4053		14.3281	94.4125		7.65625	174.639			0.778837	2.41438		0.924164	2.52702		0.855969	2.59533
25.7251	47.2502		15.9031	95.2437		7.11156	198.492			0.88494	2.32041		1.02575	2.68573		0.795073	2.84295
20.669	52.5044		14.4375	96.7969		6.22708	208.099			0.711012	2.31122		0.931219	2.60071		0.696188	2.78905
26.8844	45.0625		15.3125	94.0625		10.8493	146.562			0.924822	2.2623		0.987656	2.6027		1.21295	2.59279
26.4396	50.3125		11.8125	106.881		9.7249	161.875			0.909522	2.50489		0.761906	2.59751		1.08724	2.71123
24.2667	48.0288		12.017	106.684		11.1562	140.012			0.834773	2.29083		0.775099	2.61508		1.24727	2.51149
33.059	41.119		13.125	100.928		8.62969	162.094			1.13723	2.28914		0.846562	2.5855		0.964799	2.55745
31.0173	43.5478		12.5781	98.875		10.4628	146.628			1.06699	2.3483		0.811289	2.47959		1.16974	2.54733
30.2714	40.7689		13.6719	94.3031		8.26613	169.172			1.04133	2.17185		0.881836	2.46561		0.924153	2.61231
30.9028	43.1988		13.7812	90.7812		6.80313	174.453			1.06306	2.32518		0.888891	2.38301		0.760589	2.44386
			13.3984	102.069		6.08708	192.612						0.864199	2.64183		0.680536	2.5523
			12.9445	99.5312									0.834922	2.53214
			13.7025	95.4909									0.883811	2.49947
			14.4944	100.319									0.934887	2.70064
			13.6719	106.094									0.881836	2.77389
			13.2639	103.797									0.855522	2.67304
			18.1453	82.8231									1.17037	2.4947
			18.375	79.6163									1.18519	2.41324
			16.8066	79.1667									1.08402	2.29492
			17.1391	78.3125									1.10547	2.2925
			17.9922	81.2012									1.1605	2.43547
			15.8594	78.5312									1.02293	2.21142
			17.8938	95.9437									1.15415	2.8698

## Sheet: Fig_S1
Fig. S1(c)
L (mm)	j (°)
0	122.39
1.30556	121.66
2.61111	121.31
3.91667	121.43
5.22222	120.76
6.52778	120.82
7.83333	120.37
9.13889	120.17
10.4444	119.83
11.75	119.79
13.0556	119.29
14.3611	119.11
15.6667	118.76
16.9722	118.51
18.2778	118.12
19.5833	117.36
20.8889	116.83
22.1944	116.37
23.5	115.17
24.8056	114.13
26.1111	113.95
27.4167	114.05
28.7222	112.99
30.0278	112.84
31.3333	111.69
32.6389	110.31
33.9444	109.57
35.25	106.76
36.5556	102.73
37.8611	98.86
39.1667	91.54
40.4722	83.6
41.7778	76.29
43.0833	70.83
44.3889	68.21
45.6944	66.55
47	65.25
48.3056	64.81
49.6111	64.37
50.9167	63.52
52.2222	63.31
53.5278	63.19
54.8333	62.61
56.1389	62.79
57.4444	62.22
58.75	61.68
60.0556	61.85
61.3611	61.89
62.6667	62.27
63.9722	62.22
65.2778	62.08
66.5833	62.54
67.8889	63.12
69.1944	63.99
70.5	64.27
71.8056	65.06
73.1111	65.48
74.4167	65.75
75.7222	66.52
77.0278	66.68
78.3333	67.26
79.6389	67.52
80.9444	67.8
82.25	67.74
83.5556	67.77
84.8611	68.06
86.1667	68.4
87.4722	67.56
88.7778	68.33
90.0833	67.77
91.3889	70
92.6944	72.08
94	77.82
95.3056	92.65
96.6111	103.21
97.9167	111.36
99.2222	114.51
100.528	115.24
101.833	115.1
103.139	113.78
104.444	114.13
105.75	113.74
107.056	113.11
108.361	113.51
109.667	113.58
110.972	113.54
112.278	113.64
113.583	113.83
114.889	113.64
116.194	114.06
117.5	114.07
118.806	113.68
120.111	113.53
121.417	112.86
122.722	112.98
124.028	112.73
125.333	112.39
126.639	112
127.944	111.27
129.25	110.77
130.556	109.7
131.861	108.36
133.167	107.49
134.472	105.94
135.778	103.9
137.083	100.99
138.389	95.72
139.694	88.64
141	80.4
142.306	74.93
143.611	68.55
144.917	65.46
146.222	64.23
147.528	62.32
148.833	61.72
150.139	61.47
151.444	60.56
152.75	60.39
154.056	59.63
155.361	59.32
156.667	58.76
157.972	58.78
159.278	58.14
160.583	57.53
161.889	57.83
163.194	57.73
164.5	57.71
165.806	57.55
167.111	58.52
168.417	58.45
169.722	59.09
171.028	59.82
172.333	59.67
173.639	60.57
174.944	61.43
176.25	61.97
177.556	62.59
178.861	62.93
180.167	63.54

## Sheet: Fig_S2
Fig. S2
	G = 2*10-6	G = 6*10-6	G = 7*10-6	G = 1*10-5
z/b	j (°)	j (°)	j (°)	j (°)
0	5.48051e-06	8.42194	10.6933	14.8563
0.02	8.83984e-06	13.467	17.1845	24.0399
0.04	1.21421e-05	18.2883	23.3798	32.6845
0.06	1.53719e-05	22.8456	29.2205	40.6883
0.08	1.85149e-05	27.1049	34.6573	47.981
0.1	2.15578e-05	31.0417	39.6561	54.5314
0.12	2.4489e-05	34.6407	44.1976	60.3397
0.14	2.72981e-05	37.8952	48.2759	65.428
0.16	2.99764e-05	40.8057	51.8953	69.8333
0.18	3.25165e-05	43.3782	55.0685	73.6016
0.2	3.49125e-05	45.6238	57.8148	76.7841
0.22	3.71593e-05	47.557	60.1581	79.4346
0.24	3.92535e-05	49.1957	62.1261	81.608
0.26	4.11922e-05	50.5601	63.7494	83.3591
0.28	4.29736e-05	51.6728	65.0606	84.7413
0.3	4.45967e-05	52.5582	66.094	85.8066
0.32	4.60613e-05	53.2422	66.8848	86.6044
0.34	4.73674e-05	53.7518	67.4687	87.1815
0.36	4.85159e-05	54.1149	67.8808	87.5812
0.38	4.95076e-05	54.3589	68.1555	87.843
0.4	5.03438e-05	54.5107	68.3251	88.0022
0.42	5.10258e-05	54.5956	68.4193	88.0894
0.44	5.15547e-05	54.6358	68.4637	88.1301
0.46	5.19316e-05	54.6503	68.4796	88.1445
0.48	5.21575e-05	54.6531	68.4826	88.1473
0.5	5.22327e-05	54.653	68.4826	88.1472
0.52	5.21575e-05	54.6531	68.4826	88.1473
0.54	5.19316e-05	54.6503	68.4796	88.1445
0.56	5.15547e-05	54.6358	68.4637	88.1301
0.58	5.10258e-05	54.5956	68.4193	88.0894
0.6	5.03438e-05	54.5107	68.3251	88.0022
0.62	4.95076e-05	54.3589	68.1555	87.843
0.64	4.85159e-05	54.1149	67.8808	87.5812
0.66	4.73674e-05	53.7518	67.4687	87.1815
0.68	4.60613e-05	53.2422	66.8848	86.6044
0.7	4.45967e-05	52.5582	66.094	85.8066
0.72	4.29736e-05	51.6728	65.0606	84.7413
0.74	4.11922e-05	50.5601	63.7494	83.3591
0.76	3.92535e-05	49.1957	62.1261	81.608
0.78	3.71593e-05	47.557	60.1581	79.4346
0.8	3.49125e-05	45.6238	57.8148	76.7841
0.82	3.25165e-05	43.3782	55.0685	73.6016
0.84	2.99764e-05	40.8057	51.8953	69.8333
0.86	2.72981e-05	37.8952	48.2759	65.428
0.88	2.4489e-05	34.6407	44.1976	60.3397
0.9	2.15578e-05	31.0417	39.6561	54.5314
0.92	1.85149e-05	27.1049	34.6573	47.981
0.94	1.53719e-05	22.8456	29.2205	40.6883
0.96	1.21421e-05	18.2883	23.3798	32.6845
0.98	8.83984e-06	13.467	17.1845	24.0399
1	5.48051e-06	8.42194	10.6933	14.8563

## Sheet: Fig_S3
Fig. S3(a)						Fig. S3(b)						Fig. S3(c)				Fig. S3(d)
	qb = 45°	qb = 67.5°	qb = 90°				qb = 45°	qb = 67.5°	qb = 90°			qb (°)	bar_k* (d q / d t)			Erav	qc (°)
z/b	q (°)	q (°)	q (°)			q (°)	bar_k* (d q / d t)	bar_k* (d q / d t)	bar_k* (d q / d t)			45	-0.644975			25	52.81
0	135	112.5	90			0	-1.64497	-1.1631	-1.04997			47.3684	-0.530371			30	57.35
0.0204082	136.478	112.874	90.1145			4.73684	-1.63134	-1.14946	-1.03633			49.7368	-0.410617			35	61.11
0.0408163	137.559	113.066	90.2148			9.47368	-1.59079	-1.10892	-0.995789			52.1053	-0.286404			40	64.31
0.0612245	138.238	113.082	90.3014			14.2105	-1.52445	-1.04257	-0.929446			54.4737	-0.158586			45	67.07
0.0816327	138.518	112.925	90.375			18.9474	-1.43412	-0.952239	-0.839112			56.8421	-0.0282454			50	69.5
0.102041	138.405	112.605	90.4361			23.6842	-1.32226	-0.84038	-0.727253			59.2105	0.103241
0.122449	137.912	112.132	90.4853			28.4211	-1.19192	-0.710047	-0.59692			61.5789	0.234139
0.142857	137.055	111.517	90.5233			33.1579	-1.04667	-0.564794	-0.451667			63.9474	0.362324
0.163265	135.853	110.772	90.5505			37.8947	-0.89046	-0.408584	-0.295457			66.3158	0.485312
0.183673	134.329	109.912	90.5676			42.6316	-0.727554	-0.245678	-0.132551			68.6842	0.600372
0.204082	132.51	108.949	90.5753			47.3684	-0.562395	-0.0805191	0.0326076			71.0526	0.704727
0.22449	130.425	107.898	90.5741			52.1053	-0.399489	0.0823871	0.195514			73.4211	0.795796
0.244898	128.102	106.77	90.5646			56.8421	-0.243279	0.238597	0.351724			75.7895	0.871421
0.265306	125.574	105.579	90.5475			61.5789	-0.0980265	0.38385	0.496976			78.1579	0.930004
0.285714	122.871	104.336	90.5234			66.3158	0.0323069	0.514183	0.62731			80.5263	0.970552
0.306122	120.023	103.051	90.4928			71.0526	0.144166	0.626042	0.739169			82.8947	0.99263
0.326531	117.058	101.733	90.4565			75.7895	0.234499	0.716375	0.829502			85.2632	0.99627
0.346939	114.005	100.39	90.4149			80.5263	0.300843	0.782719	0.895845			87.6316	0.981856
0.367347	110.884	99.0291	90.3688			85.2632	0.341387	0.823263	0.93639			90	0.950028
0.387755	107.717	97.6547	90.3188			90	0.355025	0.836902	0.950028
0.408163	104.519	96.2713	90.2654
0.428571	101.303	94.882	90.2092
0.44898	98.0776	93.4891	90.151
0.469388	94.8476	92.0941	90.0912
0.489796	91.616	90.6981	90.0305
0.510204	88.384	89.3019	89.9695
0.530612	85.1524	87.9059	89.9088
0.55102	81.9224	86.5109	89.849
0.571429	78.6967	85.118	89.7908
0.591837	75.4807	83.7287	89.7346
0.612245	72.283	82.3453	89.6812
0.632653	69.1159	80.9709	89.6312
0.653061	65.9955	79.6096	89.5851
0.673469	62.9415	78.2668	89.5435
0.693878	59.9774	76.9489	89.5072
0.714286	57.1294	75.6638	89.4766
0.734694	54.4261	74.4207	89.4525
0.755102	51.8978	73.2296	89.4354
0.77551	49.5754	72.1022	89.4259
0.795918	47.4897	71.0506	89.4247
0.816327	45.6709	70.088	89.4324
0.836735	44.1473	69.2278	89.4495
0.857143	42.9452	68.4835	89.4767
0.877551	42.0877	67.8683	89.5147
0.897959	41.5947	67.395	89.5639
0.918367	41.4823	67.075	89.625
0.938776	41.7622	66.9185	89.6986
0.959184	42.4414	66.9335	89.7852
0.979592	43.5218	67.1262	89.8855
1	45	67.5	90

## Sheet: Fig_S4
Fig. S4(a)						Fig. S4(b)
	Er = 25, qc = 52.8°	Er = 35, qc = 61.1°	Er = 45, qc = 67.1°			Erav	W (J/m2)
z/b	q (°)	q (°)	q (°)			25	5.01781e-07
0	127.19	118.89	112.93			30	8.80144e-07
0.0204082	127.812	120.112	114.527			35	1.26933e-06
0.0408163	128.149	121.045	115.851			40	1.67144e-06
0.0612245	128.204	121.681	116.884			45	2.08981e-06
0.0816327	127.985	122.021	117.617			50	2.52502e-06
0.102041	127.502	122.067	118.047
0.122449	126.769	121.83	118.177
0.142857	125.8	121.323	118.015
0.163265	124.613	120.563	117.576
0.183673	123.229	119.569	116.879
0.204082	121.667	118.363	115.944
0.22449	119.947	116.969	114.798
0.244898	118.092	115.412	113.467
0.265306	116.121	113.715	111.976
0.285714	114.054	111.902	110.352
0.306122	111.91	109.994	108.62
0.326531	109.704	108.013	106.802
0.346939	107.452	105.974	104.919
0.367347	105.166	103.895	102.989
0.387755	102.856	101.786	101.025
0.408163	100.531	99.659	99.0387
0.428571	98.1968	97.52	97.0389
0.44898	95.8572	95.3744	95.0315
0.469388	93.515	93.2255	93.02
0.489796	91.1717	91.0753	91.0068
0.510204	88.8283	88.9247	88.9932
0.530612	86.485	86.7745	86.98
0.55102	84.1428	84.6256	84.9685
0.571429	81.8032	82.48	82.9611
0.591837	79.4687	80.341	80.9613
0.612245	77.1436	78.2136	78.9753
0.632653	74.834	76.1052	77.0113
0.653061	72.548	74.0256	75.0808
0.673469	70.2959	71.9873	73.198
0.693878	68.0903	70.0056	71.3804
0.714286	65.9458	68.0981	69.6482
0.734694	63.8789	66.285	68.0242
0.755102	61.9081	64.5881	66.5333
0.77551	60.0527	63.0307	65.2015
0.795918	58.3334	61.6372	64.0555
0.816327	56.771	60.4315	63.1214
0.836735	55.3865	59.4373	62.4238
0.857143	54.2002	58.6767	61.9849
0.877551	53.2313	58.1695	61.8233
0.897959	52.4975	57.9327	61.953
0.918367	52.0146	57.9795	62.383
0.938776	51.7956	58.3189	63.1163
0.959184	51.851	58.9552	64.1494
0.979592	52.188	59.8876	65.4727
1	52.81	61.11	67.07

## Sheet: Fig_S6
Fig. S6
	biaxial-splay	double-splay	double-twist
r	f	f	f
0.02	0.165311	0.166667	0.0166667
0.0358666	0.493812	-0.0955053	-0.407609
0.0517333	0.638146	-0.178968	-0.569438
0.0675999	0.718591	-0.218724	-0.654176
0.0834665	0.769719	-0.24132	-0.705652
0.0993331	0.80499	-0.255361	-0.739593
0.1152	0.830706	-0.264448	-0.763037
0.131066	0.850211	-0.270349	-0.779607
0.146933	0.865439	-0.274032	-0.791358
0.1628	0.877591	-0.276069	-0.799548
0.178666	0.887445	-0.276823	-0.804985
0.194533	0.895535	-0.276534	-0.808218
0.2104	0.902232	-0.275369	-0.809632
0.226266	0.907807	-0.273447	-0.809506
0.242133	0.912461	-0.270855	-0.808049
0.257999	0.916345	-0.267661	-0.80542
0.273866	0.919576	-0.263915	-0.801745
0.289733	0.922246	-0.259661	-0.797122
0.305599	0.924426	-0.254931	-0.791636
0.321466	0.926176	-0.249753	-0.785353
0.337333	0.927543	-0.244152	-0.778331
0.353199	0.928565	-0.238148	-0.770621
0.369066	0.929275	-0.23176	-0.762266
0.384932	0.9297	-0.225003	-0.753306
0.400799	0.929861	-0.217893	-0.743775
0.416666	0.929779	-0.210443	-0.733705
0.432532	0.929469	-0.202666	-0.723127
0.448399	0.928945	-0.194575	-0.712069
0.464266	0.928219	-0.18618	-0.700556
0.480132	0.927301	-0.177493	-0.688614
0.495999	0.926201	-0.168526	-0.676266
0.511866	0.924926	-0.159287	-0.663537
0.527732	0.923482	-0.149789	-0.650447
0.543599	0.921877	-0.14004	-0.637019
0.559465	0.920114	-0.130052	-0.623275
0.575332	0.918199	-0.119835	-0.609234
0.591199	0.916135	-0.109397	-0.594918
0.607065	0.913927	-0.0987503	-0.580346
0.622932	0.911578	-0.0879038	-0.565539
0.638799	0.90909	-0.0768678	-0.550514
0.654665	0.906466	-0.0656521	-0.535292
0.670532	0.903709	-0.054267	-0.519892
0.686398	0.90082	-0.0427223	-0.504331
0.702265	0.897801	-0.0310282	-0.488629
0.718132	0.894655	-0.0191947	-0.472802
0.733998	0.891383	-0.00723198	-0.45687
0.749865	0.887986	0.00484989	-0.440849
0.765732	0.884466	0.0170408	-0.424757
0.781598	0.880825	0.0293305	-0.40861
0.797465	0.877062	0.0417088	-0.392425
0.813331	0.87318	0.0541657	-0.376219
0.829198	0.86918	0.066691	-0.360007
0.845065	0.865062	0.0792744	-0.343805
0.860931	0.860828	0.0919058	-0.327628
0.876798	0.856479	0.104575	-0.311491
0.892665	0.852015	0.117272	-0.295409
0.908531	0.847439	0.129987	-0.279396
0.924398	0.84275	0.142709	-0.263465
0.940265	0.83795	0.155429	-0.24763
0.956131	0.833039	0.168137	-0.231903
0.971998	0.82802	0.180822	-0.216298
0.987864	0.822892	0.193476	-0.200827
1.00373	0.817657	0.206087	-0.185501
1.0196	0.812316	0.218647	-0.170331
1.03546	0.80687	0.231146	-0.155329
1.05133	0.801321	0.243574	-0.140503
1.0672	0.795669	0.255922	-0.125866
1.08306	0.789916	0.268181	-0.111424
1.09893	0.784063	0.280342	-0.097189
1.1148	0.778111	0.292394	-0.0831678
1.13066	0.772062	0.304331	-0.0693687
1.14653	0.765918	0.316142	-0.0557993
1.1624	0.759679	0.327819	-0.0424666
1.17826	0.753347	0.339354	-0.0293773
1.19413	0.746924	0.350737	-0.0165374
1.21	0.740412	0.361962	-0.00395271
1.22586	0.733812	0.37302	0.00837164
1.24173	0.727126	0.383904	0.0204309
1.2576	0.720356	0.394604	0.0322207
1.27346	0.713503	0.405115	0.0437372
1.28933	0.706571	0.415429	0.054977
1.3052	0.69956	0.425538	0.0659371
1.32106	0.692473	0.435437	0.0766148
1.33693	0.685312	0.445117	0.087008
1.3528	0.678079	0.454574	0.0971149
1.36866	0.670777	0.4638	0.106934
1.38453	0.663408	0.47279	0.116465
1.4004	0.655974	0.481537	0.125706
1.41626	0.648477	0.490037	0.134657
1.43213	0.640921	0.498284	0.143319
1.448	0.633308	0.506273	0.151692
1.46386	0.625641	0.514	0.159777
1.47973	0.617922	0.521459	0.167574
1.4956	0.610154	0.528646	0.175084
1.51146	0.60234	0.535558	0.18231
1.52733	0.594483	0.54219	0.189254
1.5432	0.586585	0.54854	0.195917
1.55906	0.578651	0.554603	0.202301
1.57493	0.570682	0.560377	0.20841
1.5908	0.562683	0.56586	0.214246

## Sheet: Fig_S7
Fig. S7
	splay	twist	bend	saddle-splay
t	P	P	P	P
0	685.314	4.46298	28.508	0.085725
1	686.719	18.1238	29.8763	0.242316
2	689.709	61.6149	34.8389	0.608143
3	692.352	201.767	52.9109	0.932886
4	667.881	681.138	112.006	2.2318
5	552.115	2354.83	218.072	0.840042
6	483.818	4270.52	231.708	101.776
7	400.258	4880.06	269.799	91.9628
8	328.259	6402.52	292.252	39.4168
9	299.209	5900.69	255.895	59.1622
10	325.538	5505.48	278.73	66.0068
11	306.85	4939.38	303.911	51.9757
12	318.981	4023.38	291.155	45.8224
13	323.98	3455.81	279.087	42.9614
14	312.71	3373.49	250.191	47.9125
15	280.597	3734.36	235.777	42.8952
16	330.583	8304.87	387.686	106.602
17	584.809	11826.6	695.495	174.473
18	566.301	11416.9	687.092	230.528
19	516.601	11235.8	670.166	215.712
20	510.423	11688.2	701.671	228.461
21	547.208	13677.9	805.088	255.538
22	678.47	16913.9	946.597	226.995
23	724.1	21620	1125.52	526.635
24	882.868	26424.5	1377.4	770.1
25	1024.97	30525.7	1526.62	954.775
26	844.547	34080.8	1627.21	1376.95
27	661.692	35383.1	1629.8	1684.79
28	776.324	35823.2	1850.75	1766.95
29	842.185	35601.2	1898.31	1795.98
30	919.77	35028.2	1825.03	1766.15
31	858.208	34790.1	1897.22	1980.57
32	803.601	34608.3	1959.17	2132.09
33	755.618	34593.2	2025.69	2189.9
34	747.493	34603.9	2061.85	2223.5
35	728.367	34488	1955.99	2114.47
36	704.423	34610.7	1961.18	2070.49
37	702.925	34496.1	1932.22	1995.16
38	681.32	34251.4	1807.24	1908.16
39	726.172	33933.8	1680.99	1815.13
40	741.064	33797.4	1699.24	1824.07
41	742.939	33729.2	1708.22	1859.71
42	724.555	33687.4	1715.8	1883.6
43	701.938	33656.4	1723.46	1917.75
44	645.79	33656.7	1736.95	1947.54
45	631.78	33699.6	1713.31	1957.85
46	623.865	33762.6	1710.35	1938.6
47	630.588	33792.1	1694.26	1888.86
48	633.745	33817.9	1660.55	1831.59
49	633.846	33823.3	1642.65	1791.84
50	641.788	33833.9	1639	1787.54
51	645.234	33855	1666.5	1807.29
52	648.649	33845	1678.09	1832.91
53	656.558	33788.4	1682.04	1853.73
54	659.274	33767.9	1690.18	1861.84
55	660.815	33765.4	1685.96	1868.62
56	658.502	33734.1	1685.07	1859.9
57	656.681	33728.7	1679.5	1855.07
58	641.301	33728.8	1665.17	1851.7
59	641.957	33736.2	1653.14	1841.83
60	638.262	33759.7	1645.48	1829.04
61	637.74	33786.8	1641.79	1814.16
62	636.172	33824.7	1640.78	1807.86
63	637.013	33863.1	1645.2	1811.3
64	640.584	33895.7	1671.62	1826.04
65	654.615	33888.1	1679.14	1846.92
66	659.665	33836.7	1692.35	1861.15
67	664.191	33813	1698.72	1878.75
68	665.642	33792.2	1700.41	1888.77
69	666.596	33767.9	1702.14	1887.79
70	658.206	33766.4	1699.41	1885.15
71	648.702	33754.9	1690.1	1879.85
72	638.969	33756.2	1670.41	1876.43
73	631.457	33758.5	1662.24	1856.58
74	627.8	33792.3	1655.41	1840.49
75	632.673	33823.4	1649.39	1828.29
76	630.747	33848.5	1644.54	1816.12
77	634.053	33879.4	1646.71	1818.04
78	636.2	33909.6	1668.63	1829.29
79	646.335	33912.3	1690.34	1843.55
80	649.719	33896.1	1690.78	1862.41
81	652.663	33855.5	1700.99	1875.95
82	657.043	33829	1701.23	1877.72
83	658.423	33798.3	1693.43	1869.89
84	657.008	33782.1	1690.61	1865.25
85	643.424	33770.4	1692.57	1864.29
86	630.368	33762.4	1676.66	1858.7
87	625.864	33773.8	1656.45	1850.01
88	625.937	33800.4	1652.53	1842.88
89	622.285	33836.6	1648.85	1838.71
90	627.615	33854	1642.8	1824.56

## Sheet: Fig_S9
Fig. S9
dot_gr (s-1)	hDSCG (Pa s)
0.5	0.04085
0.6294	0.0433167
0.7925	0.0432233
0.9976	0.0441533
1.256	0.0446267
1.581	0.0443667
1.99	0.0437767
2.506	0.04396
3.155	0.0441933
3.972	0.04433
5	0.04435
6.295	0.0443133
7.924	0.0441333
9.976	0.0440433
12.56	0.0437533
15.81	0.0434533
19.91	0.04311
25.06	0.04279
31.55	0.0423867
39.72	0.042
50	0.0415733
62.95	0.0411267
79.24	0.04066
99.76	0.0401667
125.6	0.0396833
158.1	0.0391467
199.1	0.0385067
250.6	0.0378433
315.5	0.03716
397.2	0.03643
500	0.0356933
629.5	0.03491
792.4	0.0340733
997.6	0.0332133
1000	0.0329233
